# Supplementary material for: Simulating Data From Marginal Structural Models for a Survival Time Outcome
Source: Biom J. 2024 Nov 23;66(8):e70010. doi: 10.1002/bimj.70010 (PMC11585228; doi:10.1002/bimj.70010)
Supplement: Supplementary file 1 — Supporting Information [file BIMJ-66-e70010-s002.zip]

Archive with 82 entries (73 files):
- simulatingMSM_Rcode
- simulatingMSM_Rcode/README.txt
- simulatingMSM_Rcode/simulationstudy
- simulatingMSM_Rcode/simulationstudy/simulation_data_generate.R
- simulatingMSM_Rcode/simulationstudy/results
- simulatingMSM_Rcode/simulationstudy/simulation_master.R
- simulatingMSM_Rcode/simulationstudy/simulation_analysis.R
- simulatingMSM_Rcode/simulationstudy/intermediate_results
- simulatingMSM_Rcode/simulationstudy/simulation_createtables.R
- simulatingMSM_Rcode/simulationstudy/intermediate_results_fewsimulations
- simulatingMSM_Rcode/simulationstudy/intermediate_results_fewsimulations/table3_nsim20_n500_nboot200_copula.cor0.9_propscore.mult0.5.out
- simulatingMSM_Rcode/simulationstudy/intermediate_results_fewsimulations/table2_nsim20_n1000_nboot200_copula.cor0.9_propscore.mult0.5.out
- simulatingMSM_Rcode/simulationstudy/intermediate_results_fewsimulations/table3_nsim20_n250_nboot200_copula.cor0.9_propscore.mult0.5.out
- simulatingMSM_Rcode/simulationstudy/intermediate_results_fewsimulations/table3_nsim20_n500_nboot200_copula.cor0.5_propscore.mult0.5.out
- simulatingMSM_Rcode/simulationstudy/intermediate_results_fewsimulations/tableA7_nsim20_n250_nboot200_copula.cor0.5_propscore.mult1.out
- simulatingMSM_Rcode/simulationstudy/intermediate_results_fewsimulations/tableA7_nsim20_n1000_nboot200_copula.cor0.5_propscore.mult0.5.out
- simulatingMSM_Rcode/simulationstudy/intermediate_results_fewsimulations/table1_nsim20_n500_nboot200_copula.cor0.9_propscore.mult0.5.out
- simulatingMSM_Rcode/simulationstudy/intermediate_results_fewsimulations/table1_nsim20_n1000_nboot200_copula.cor0.5_propscore.mult1.out
- simulatingMSM_Rcode/simulationstudy/intermediate_results_fewsimulations/table2_nsim20_n500_nboot200_copula.cor0.5_propscore.mult1.out
- simulatingMSM_Rcode/simulationstudy/intermediate_results_fewsimulations/tableA7_nsim20_n500_nboot200_copula.cor0.9_propscore.mult1.out
- simulatingMSM_Rcode/simulationstudy/intermediate_results_fewsimulations/table3_nsim20_n500_nboot200_copula.cor0.9_propscore.mult1.out
- simulatingMSM_Rcode/simulationstudy/intermediate_results_fewsimulations/tableA7_nsim20_n500_nboot200_copula.cor0.5_propscore.mult1.out
- simulatingMSM_Rcode/simulationstudy/intermediate_results_fewsimulations/tableA7_nsim20_n250_nboot200_copula.cor0.5_propscore.mult0.5.out
- simulatingMSM_Rcode/simulationstudy/intermediate_results_fewsimulations/table1_nsim20_n500_nboot200_copula.cor0.5_propscore.mult1.out
- simulatingMSM_Rcode/simulationstudy/intermediate_results_fewsimulations/table1_nsim20_n250_nboot200_copula.cor0.5_propscore.mult1.out
- simulatingMSM_Rcode/simulationstudy/intermediate_results_fewsimulations/table3_nsim20_n250_nboot200_copula.cor0.9_propscore.mult1.out
- simulatingMSM_Rcode/simulationstudy/intermediate_results_fewsimulations/table1_nsim20_n500_nboot200_copula.cor0.9_propscore.mult1.out
- simulatingMSM_Rcode/simulationstudy/intermediate_results_fewsimulations/table2_nsim20_n1000_nboot200_copula.cor0.5_propscore.mult1.out
- simulatingMSM_Rcode/simulationstudy/intermediate_results_fewsimulations/table2_nsim20_n500_nboot200_copula.cor0.9_propscore.mult0.5.out
- simulatingMSM_Rcode/simulationstudy/intermediate_results_fewsimulations/table1_nsim20_n250_nboot200_copula.cor0.5_propscore.mult0.5.out
- simulatingMSM_Rcode/simulationstudy/intermediate_results_fewsimulations/tableA7_nsim20_n500_nboot200_copula.cor0.9_propscore.mult0.5.out
- simulatingMSM_Rcode/simulationstudy/intermediate_results_fewsimulations/table3_nsim20_n1000_nboot200_copula.cor0.5_propscore.mult0.5.out
- simulatingMSM_Rcode/simulationstudy/intermediate_results_fewsimulations/table3_nsim20_n500_nboot200_copula.cor0.5_propscore.mult1.out
- simulatingMSM_Rcode/simulationstudy/intermediate_results_fewsimulations/table2_nsim20_n250_nboot200_copula.cor0.9_propscore.mult1.out
- simulatingMSM_Rcode/simulationstudy/intermediate_results_fewsimulations/tableA7_nsim20_n250_nboot200_copula.cor0.9_propscore.mult0.5.out
- simulatingMSM_Rcode/simulationstudy/intermediate_results_fewsimulations/table2_nsim20_n1000_nboot200_copula.cor0.9_propscore.mult1.out
- simulatingMSM_Rcode/simulationstudy/intermediate_results_fewsimulations/table3_nsim20_n1000_nboot200_copula.cor0.5_propscore.mult1.out
- simulatingMSM_Rcode/simulationstudy/intermediate_results_fewsimulations/tableA7_nsim20_n1000_nboot200_copula.cor0.5_propscore.mult1.out
- simulatingMSM_Rcode/simulationstudy/intermediate_results_fewsimulations/table3_nsim20_n1000_nboot200_copula.cor0.9_propscore.mult0.5.out
- simulatingMSM_Rcode/simulationstudy/intermediate_results_fewsimulations/table1_nsim20_n1000_nboot200_copula.cor0.9_propscore.mult0.5.out
- simulatingMSM_Rcode/simulationstudy/intermediate_results_fewsimulations/table1_nsim20_n1000_nboot200_copula.cor0.9_propscore.mult1.out
- simulatingMSM_Rcode/simulationstudy/intermediate_results_fewsimulations/table3_nsim20_n1000_nboot200_copula.cor0.9_propscore.mult1.out
- simulatingMSM_Rcode/simulationstudy/intermediate_results_fewsimulations/table3_nsim20_n250_nboot200_copula.cor0.5_propscore.mult0.5.out
- simulatingMSM_Rcode/simulationstudy/intermediate_results_fewsimulations/table3_nsim20_n250_nboot200_copula.cor0.5_propscore.mult1.out
- simulatingMSM_Rcode/simulationstudy/intermediate_results_fewsimulations/tableA7_nsim20_n1000_nboot200_copula.cor0.9_propscore.mult1.out
- simulatingMSM_Rcode/simulationstudy/intermediate_results_fewsimulations/table1_nsim20_n250_nboot200_copula.cor0.9_propscore.mult0.5.out
- simulatingMSM_Rcode/simulationstudy/intermediate_results_fewsimulations/table1_nsim20_n1000_nboot200_copula.cor0.5_propscore.mult0.5.out
- simulatingMSM_Rcode/simulationstudy/intermediate_results_fewsimulations/table2_nsim20_n1000_nboot200_copula.cor0.5_propscore.mult0.5.out
- simulatingMSM_Rcode/simulationstudy/intermediate_results_fewsimulations/table2_nsim20_n500_nboot200_copula.cor0.5_propscore.mult0.5.out
- simulatingMSM_Rcode/simulationstudy/intermediate_results_fewsimulations/tableA7_nsim20_n500_nboot200_copula.cor0.5_propscore.mult0.5.out
- simulatingMSM_Rcode/simulationstudy/intermediate_results_fewsimulations/table2_nsim20_n250_nboot200_copula.cor0.5_propscore.mult1.out
- simulatingMSM_Rcode/simulationstudy/intermediate_results_fewsimulations/table2_nsim20_n250_nboot200_copula.cor0.9_propscore.mult0.5.out
- simulatingMSM_Rcode/simulationstudy/intermediate_results_fewsimulations/table1_nsim20_n500_nboot200_copula.cor0.5_propscore.mult0.5.out
- simulatingMSM_Rcode/simulationstudy/intermediate_results_fewsimulations/table2_nsim20_n500_nboot200_copula.cor0.9_propscore.mult1.out
- simulatingMSM_Rcode/simulationstudy/intermediate_results_fewsimulations/tableA7_nsim20_n250_nboot200_copula.cor0.9_propscore.mult1.out
- simulatingMSM_Rcode/simulationstudy/intermediate_results_fewsimulations/table2_nsim20_n250_nboot200_copula.cor0.5_propscore.mult0.5.out
- simulatingMSM_Rcode/simulationstudy/intermediate_results_fewsimulations/tableA7_nsim20_n1000_nboot200_copula.cor0.9_propscore.mult0.5.out
- simulatingMSM_Rcode/simulationstudy/intermediate_results_fewsimulations/table1_nsim20_n250_nboot200_copula.cor0.9_propscore.mult1.out
- simulatingMSM_Rcode/simulationstudy/simulation_saveresults.R
- simulatingMSM_Rcode/simulationstudy/results_fewsimulations
- simulatingMSM_Rcode/simulationstudy/results_fewsimulations/Table2.txt
- simulatingMSM_Rcode/simulationstudy/results_fewsimulations/TableA7.txt
- simulatingMSM_Rcode/simulationstudy/results_fewsimulations/Table1.txt
- simulatingMSM_Rcode/simulationstudy/results_fewsimulations/Table3.txt
- simulatingMSM_Rcode/asymptoticstudy
- simulatingMSM_Rcode/asymptoticstudy/results
- simulatingMSM_Rcode/asymptoticstudy/results_previous
- simulatingMSM_Rcode/asymptoticstudy/results_previous/Table_A6_samplesize1e+05.txt
- simulatingMSM_Rcode/asymptoticstudy/results_previous/Table_A1_samplesize50000.txt
- simulatingMSM_Rcode/asymptoticstudy/results_previous/Table_A2_samplesize1e+06.txt
- simulatingMSM_Rcode/asymptoticstudy/results_previous/Table_A6_samplesize5000.txt
- simulatingMSM_Rcode/asymptoticstudy/results_previous/Table_A1_samplesize1e+06.txt
- simulatingMSM_Rcode/asymptoticstudy/results_previous/Table_A5_samplesize1e+05.txt
- simulatingMSM_Rcode/asymptoticstudy/results_previous/Table_A3_samplesize1e+06.txt
- simulatingMSM_Rcode/asymptoticstudy/results_previous/Table_A3_samplesize50000.txt
- simulatingMSM_Rcode/asymptoticstudy/results_previous/Table_A5_samplesize5000.txt
- simulatingMSM_Rcode/asymptoticstudy/results_previous/Table_A2_samplesize50000.txt
- simulatingMSM_Rcode/asymptoticstudy/simulateMSM_sensitivity.R
- simulatingMSM_Rcode/asymptoticstudy/simulateMSM.R
- simulatingMSM_Rcode/asymptoticstudy/simulateMSM_runall.R
- simulatingMSM_Rcode/asymptoticstudy/simulateMSM_sensitivity_runall.R
- simulatingMSM_Rcode/copulaplots.R
