# Supplementary material for: Simulating Data From Marginal Structural Models for a Survival Time Outcome
Source: Biom J. 2024 Nov 23;66(8):e70010. doi: 10.1002/bimj.70010 (PMC11585228; doi:10.1002/bimj.70010)
Supplement: Supplementary file 1 — Supporting Information [file BIMJ-66-e70010-s002.zip › simulatingMSM_Rcode/simulationstudy/intermediate_results_fewsimulations/table2_nsim20_n1000_nboot200_copula.cor0.9_propscore.mult0.5.out]

"naive" "sand" "boot" "naive.mcse" "sand.mcse" "boot.mcse"
"beta1" 1 1 0.95 0 0 0.049
"beta2" 0.95 0.95 0.95 0.049 0.049 0.049
"beta3" 0.05 0.9 0.9 0.049 0.067 0.067
"beta4" 1 1 0.95 0 0 0.049
"beta5" 0.95 1 0.95 0.049 0 0.049
