# Supplementary material for: Simulating Data From Marginal Structural Models for a Survival Time Outcome
Source: Biom J. 2024 Nov 23;66(8):e70010. doi: 10.1002/bimj.70010 (PMC11585228; doi:10.1002/bimj.70010)
Supplement: Supplementary file 1 — Supporting Information [file BIMJ-66-e70010-s002.zip › simulatingMSM_Rcode/simulationstudy/intermediate_results_fewsimulations/table1_nsim20_n500_nboot200_copula.cor0.9_propscore.mult0.5.out]

"naive" "IPTW" "naive.mcse" "IPTW.mcse"
"beta1" 0.076 0.049 0.029 0.03
"beta2" 0.097 0.092 0.045 0.044
"beta3" 1.032 0.058 0.062 0.07
"beta4" -0.065 -0.009 0.046 0.049
"beta5" -0.137 -0.075 0.076 0.085
