# Supplementary material for: Simulating Data From Marginal Structural Models for a Survival Time Outcome
Source: Biom J. 2024 Nov 23;66(8):e70010. doi: 10.1002/bimj.70010 (PMC11585228; doi:10.1002/bimj.70010)
Supplement: Supplementary file 1 — Supporting Information [file BIMJ-66-e70010-s002.zip › simulatingMSM_Rcode/simulationstudy/intermediate_results_fewsimulations/table3_nsim20_n500_nboot200_copula.cor0.9_propscore.mult1.out]

"x"
"naive" 0.9
"sand" 0.6
"boot" 0.65
"naive.mcse" 0.067
"sand.mcse" 0.11
"boot.mcse" 0.107
