# Supplementary material for: Simulating Data From Marginal Structural Models for a Survival Time Outcome
Source: Biom J. 2024 Nov 23;66(8):e70010. doi: 10.1002/bimj.70010 (PMC11585228; doi:10.1002/bimj.70010)
Supplement: Supplementary file 1 — Supporting Information [file BIMJ-66-e70010-s002.zip › simulatingMSM_Rcode/simulationstudy/intermediate_results_fewsimulations/table1_nsim20_n500_nboot200_copula.cor0.5_propscore.mult1.out]

"naive" "IPTW" "naive.mcse" "IPTW.mcse"
"beta1" 0.012 -0.083 0.025 0.043
"beta2" -0.155 -0.148 0.037 0.07
"beta3" 0.852 -0.203 0.049 0.091
"beta4" -0.05 0.059 0.038 0.06
"beta5" 0.047 0.149 0.069 0.111
