# Supplementary material for: Simulating Data From Marginal Structural Models for a Survival Time Outcome
Source: Biom J. 2024 Nov 23;66(8):e70010. doi: 10.1002/bimj.70010 (PMC11585228; doi:10.1002/bimj.70010)
Supplement: Supplementary file 1 — Supporting Information [file BIMJ-66-e70010-s002.zip › simulatingMSM_Rcode/simulationstudy/intermediate_results_fewsimulations/table1_nsim20_n250_nboot200_copula.cor0.5_propscore.mult1.out]

"naive" "IPTW" "naive.mcse" "IPTW.mcse"
"beta1" 0.035 0.078 0.048 0.054
"beta2" 0.029 0.015 0.093 0.119
"beta3" 1.159 0.145 0.091 0.12
"beta4" -0.103 -0.094 0.07 0.094
"beta5" -0.09 0.034 0.133 0.179
