# Supplementary material for: Simulating Data From Marginal Structural Models for a Survival Time Outcome
Source: Biom J. 2024 Nov 23;66(8):e70010. doi: 10.1002/bimj.70010 (PMC11585228; doi:10.1002/bimj.70010)
Supplement: Supplementary file 1 — Supporting Information [file BIMJ-66-e70010-s002.zip › simulatingMSM_Rcode/simulationstudy/intermediate_results_fewsimulations/table1_nsim20_n500_nboot200_copula.cor0.9_propscore.mult1.out]

"naive" "IPTW" "naive.mcse" "IPTW.mcse"
"beta1" 0.088 0.055 0.027 0.033
"beta2" 0.016 -0.03 0.077 0.095
"beta3" 1.856 0.207 0.081 0.119
"beta4" -0.215 -0.137 0.038 0.047
"beta5" -0.219 -0.125 0.102 0.133
