# Supplementary material for: Simulating Data From Marginal Structural Models for a Survival Time Outcome
Source: Biom J. 2024 Nov 23;66(8):e70010. doi: 10.1002/bimj.70010 (PMC11585228; doi:10.1002/bimj.70010)
Supplement: Supplementary file 1 — Supporting Information [file BIMJ-66-e70010-s002.zip › simulatingMSM_Rcode/simulationstudy/intermediate_results_fewsimulations/table1_nsim20_n250_nboot200_copula.cor0.5_propscore.mult0.5.out]

"naive" "IPTW" "naive.mcse" "IPTW.mcse"
"beta1" 0.015 -0.033 0.026 0.035
"beta2" 0.042 0.078 0.049 0.055
"beta3" 0.526 -0.117 0.091 0.114
"beta4" -0.023 -0.008 0.052 0.062
"beta5" -0.063 0 0.105 0.124
