# Supplementary material for: Simulating Data From Marginal Structural Models for a Survival Time Outcome
Source: Biom J. 2024 Nov 23;66(8):e70010. doi: 10.1002/bimj.70010 (PMC11585228; doi:10.1002/bimj.70010)
Supplement: Supplementary file 1 — Supporting Information [file BIMJ-66-e70010-s002.zip › simulatingMSM_Rcode/simulationstudy/intermediate_results_fewsimulations/table3_nsim20_n1000_nboot200_copula.cor0.5_propscore.mult0.5.out]

"x"
"naive" 0.95
"sand" 0.65
"boot" 0.7
"naive.mcse" 0.049
"sand.mcse" 0.107
"boot.mcse" 0.102
