# Supplementary material for: Simulating Data From Marginal Structural Models for a Survival Time Outcome
Source: Biom J. 2024 Nov 23;66(8):e70010. doi: 10.1002/bimj.70010 (PMC11585228; doi:10.1002/bimj.70010)
Supplement: Supplementary file 1 — Supporting Information [file BIMJ-66-e70010-s002.zip › simulatingMSM_Rcode/simulationstudy/intermediate_results_fewsimulations/tableA7_nsim20_n250_nboot200_copula.cor0.9_propscore.mult0.5.out]

"naive" "sand" "boot" "naive.mcse" "sand.mcse" "boot.mcse"
"beta1" 0.164 0.168 0.18 0.027 0.02 0.022
"beta2" 0.36 0.349 0.372 0.058 0.04 0.044
"beta3" 0.513 0.466 0.525 0.083 0.053 0.063
"beta4" 0.265 0.29 0.315 0.043 0.033 0.036
"beta5" 0.626 0.584 0.648 0.102 0.065 0.073
