# Supplementary material for: Simulating Data From Marginal Structural Models for a Survival Time Outcome
Source: Biom J. 2024 Nov 23;66(8):e70010. doi: 10.1002/bimj.70010 (PMC11585228; doi:10.1002/bimj.70010)
Supplement: Supplementary file 1 — Supporting Information [file BIMJ-66-e70010-s002.zip › simulatingMSM_Rcode/simulationstudy/intermediate_results_fewsimulations/table1_nsim20_n1000_nboot200_copula.cor0.9_propscore.mult0.5.out]

"naive" "IPTW" "naive.mcse" "IPTW.mcse"
"beta1" 0.012 -0.024 0.014 0.019
"beta2" 0.042 0.028 0.034 0.035
"beta3" 0.922 -0.068 0.055 0.067
"beta4" -0.01 0.047 0.017 0.026
"beta5" -0.027 0.041 0.054 0.065
