# Supplementary material for: Simulating Data From Marginal Structural Models for a Survival Time Outcome
Source: Biom J. 2024 Nov 23;66(8):e70010. doi: 10.1002/bimj.70010 (PMC11585228; doi:10.1002/bimj.70010)
Supplement: Supplementary file 1 — Supporting Information [file BIMJ-66-e70010-s002.zip › simulatingMSM_Rcode/simulationstudy/intermediate_results_fewsimulations/table1_nsim20_n1000_nboot200_copula.cor0.9_propscore.mult1.out]

"naive" "IPTW" "naive.mcse" "IPTW.mcse"
"beta1" 0.048 0.043 0.021 0.038
"beta2" -0.021 0.022 0.051 0.054
"beta3" 1.774 0.051 0.05 0.085
"beta4" -0.139 -0.069 0.026 0.046
"beta5" -0.104 -0.001 0.066 0.101
