# Supplementary material for: Simulating Data From Marginal Structural Models for a Survival Time Outcome
Source: Biom J. 2024 Nov 23;66(8):e70010. doi: 10.1002/bimj.70010 (PMC11585228; doi:10.1002/bimj.70010)
Supplement: Supplementary file 1 — Supporting Information [file BIMJ-66-e70010-s002.zip › simulatingMSM_Rcode/simulationstudy/intermediate_results_fewsimulations/table1_nsim20_n250_nboot200_copula.cor0.9_propscore.mult0.5.out]

"naive" "IPTW" "naive.mcse" "IPTW.mcse"
"beta1" 0.103 0.06 0.036 0.037
"beta2" 0.184 0.128 0.083 0.08
"beta3" 1.092 0.03 0.119 0.115
"beta4" -0.183 -0.115 0.051 0.059
"beta5" -0.309 -0.188 0.126 0.14
