# Supplementary material for: Simulating Data From Marginal Structural Models for a Survival Time Outcome
Source: Biom J. 2024 Nov 23;66(8):e70010. doi: 10.1002/bimj.70010 (PMC11585228; doi:10.1002/bimj.70010)
Supplement: Supplementary file 1 — Supporting Information [file BIMJ-66-e70010-s002.zip › simulatingMSM_Rcode/simulationstudy/intermediate_results_fewsimulations/table1_nsim20_n1000_nboot200_copula.cor0.5_propscore.mult0.5.out]

"naive" "IPTW" "naive.mcse" "IPTW.mcse"
"beta1" 0.026 0.017 0.014 0.014
"beta2" -0.034 -0.052 0.035 0.04
"beta3" 0.626 0.027 0.044 0.049
"beta4" -0.006 0.042 0.025 0.028
"beta5" -0.02 -0.011 0.058 0.075
