# Supplementary material for: Simulating Data From Marginal Structural Models for a Survival Time Outcome
Source: Biom J. 2024 Nov 23;66(8):e70010. doi: 10.1002/bimj.70010 (PMC11585228; doi:10.1002/bimj.70010)
Supplement: Supplementary file 1 — Supporting Information [file BIMJ-66-e70010-s002.zip › simulatingMSM_Rcode/simulationstudy/intermediate_results_fewsimulations/table1_nsim20_n500_nboot200_copula.cor0.5_propscore.mult0.5.out]

"naive" "IPTW" "naive.mcse" "IPTW.mcse"
"beta1" 0.02 0.018 0.033 0.036
"beta2" -0.038 -0.055 0.042 0.044
"beta3" 0.65 -0.004 0.065 0.077
"beta4" -0.062 -0.043 0.047 0.041
"beta5" -0.064 0.033 0.091 0.105
