# Supplementary material for: Simulating Data From Marginal Structural Models for a Survival Time Outcome
Source: Biom J. 2024 Nov 23;66(8):e70010. doi: 10.1002/bimj.70010 (PMC11585228; doi:10.1002/bimj.70010)
Supplement: Supplementary file 1 — Supporting Information [file BIMJ-66-e70010-s002.zip › simulatingMSM_Rcode/simulationstudy/intermediate_results_fewsimulations/table1_nsim20_n250_nboot200_copula.cor0.9_propscore.mult1.out]

"naive" "IPTW" "naive.mcse" "IPTW.mcse"
"beta1" 0.049 0.042 0.068 0.067
"beta2" 0.149 0.046 0.096 0.097
"beta3" 1.895 0.062 0.114 0.106
"beta4" -0.15 -0.107 0.095 0.093
"beta5" -0.105 0.189 0.132 0.156
