# Supplementary material for: Simulating Data From Marginal Structural Models for a Survival Time Outcome
Source: Biom J. 2024 Nov 23;66(8):e70010. doi: 10.1002/bimj.70010 (PMC11585228; doi:10.1002/bimj.70010)
Supplement: Supplementary file 1 — Supporting Information [file BIMJ-66-e70010-s002.zip › simulatingMSM_Rcode/simulationstudy/results_fewsimulations/Table2.txt]

               naive.1000 sand.1000 boot.1000 naive.500 sand.500 boot.500 naive.250 sand.250 boot.250
beta1.lowlow         1.00      1.00      1.00      0.85     0.90     0.90      1.00     0.95     0.95
beta2.lowlow         0.95      0.95      0.95      1.00     1.00     1.00      1.00     1.00     1.00
beta3.lowlow         0.10      1.00      0.95      0.40     1.00     0.95      0.80     0.95     0.90
beta4.lowlow         1.00      1.00      1.00      0.95     1.00     0.95      1.00     0.90     0.90
beta5.lowlow         0.95      0.95      1.00      0.95     1.00     1.00      1.00     1.00     0.95
beta1.highlow        0.95      0.95      0.95      1.00     0.85     0.95      1.00     0.85     0.90
beta2.highlow        0.95      0.90      0.95      1.00     0.95     0.95      0.95     0.90     0.90
beta3.highlow        0.00      0.95      0.95      0.10     1.00     0.95      0.20     0.95     1.00
beta4.highlow        1.00      0.90      0.90      0.90     0.95     0.95      0.90     0.85     0.85
beta5.highlow        0.95      0.95      1.00      1.00     0.95     0.95      0.95     0.90     1.00
beta1.lowhigh        1.00      1.00      0.95      0.90     0.85     0.90      0.90     0.90     0.90
beta2.lowhigh        0.95      0.95      0.95      0.95     0.95     0.90      0.95     0.90     0.90
beta3.lowhigh        0.05      0.90      0.90      0.10     1.00     0.95      0.35     0.95     0.95
beta4.lowhigh        1.00      1.00      0.95      0.95     0.95     0.95      0.95     0.95     0.90
beta5.lowhigh        0.95      1.00      0.95      0.95     1.00     0.95      0.90     0.95     0.95
beta1.highhigh       0.95      0.90      0.90      0.95     0.95     0.95      0.85     0.90     0.90
beta2.highhigh       1.00      1.00      1.00      0.90     0.85     0.85      1.00     1.00     1.00
beta3.highhigh       0.00      0.80      0.85      0.00     0.90     0.85      0.00     1.00     1.00
beta4.highhigh       0.85      0.90      0.90      0.80     0.95     0.95      0.75     0.80     0.85
beta5.highhigh       0.95      0.85      0.85      0.90     0.95     0.95      1.00     1.00     1.00
