# Supplementary material for: Simulating Data From Marginal Structural Models for a Survival Time Outcome
Source: Biom J. 2024 Nov 23;66(8):e70010. doi: 10.1002/bimj.70010 (PMC11585228; doi:10.1002/bimj.70010)
Supplement: Supplementary file 1 — Supporting Information [file BIMJ-66-e70010-s002.zip › simulatingMSM_Rcode/simulationstudy/results_fewsimulations/TableA7.txt]

               naive.1000 sand.1000 boot.1000 naive.500 sand.500 boot.500 naive.250 sand.250 boot.250
beta1.lowlow        0.063     0.085     0.088     0.160    0.119    0.120     0.155    0.167    0.172
beta2.lowlow        0.181     0.170     0.171     0.195    0.228    0.234     0.246    0.319    0.327
beta3.lowlow        0.218     0.244     0.250     0.346    0.331    0.354     0.511    0.496    1.124
beta4.lowlow        0.124     0.155     0.157     0.186    0.211    0.216     0.277    0.320    0.352
beta5.lowlow        0.333     0.309     0.315     0.467    0.418    0.439     0.553    0.621    1.181
beta1.highlow       0.130     0.147     0.151     0.193    0.170    0.184     0.243    0.231    0.251
beta2.highlow       0.372     0.298     0.317     0.314    0.363    0.402     0.530    0.453    0.509
beta3.highlow       0.304     0.336     0.343     0.405    0.449    0.500     0.535    0.550    0.644
beta4.highlow       0.204     0.206     0.207     0.268    0.280    0.298     0.422    0.333    0.364
beta5.highlow       0.443     0.422     0.439     0.498    0.559    0.604     0.803    0.689    0.785
beta1.lowhigh       0.085     0.085     0.086     0.136    0.119    0.120     0.164    0.168    0.180
beta2.lowhigh       0.156     0.168     0.167     0.197    0.235    0.240     0.360    0.349    0.372
beta3.lowhigh       0.300     0.231     0.229     0.315    0.321    0.328     0.513    0.466    0.525
beta4.lowhigh       0.116     0.145     0.146     0.219    0.192    0.196     0.265    0.290    0.315
beta5.lowhigh       0.289     0.287     0.290     0.378    0.396    0.411     0.626    0.584    0.648
beta1.highhigh      0.170     0.149     0.149     0.150    0.176    0.185     0.301    0.269    0.314
beta2.highhigh      0.241     0.310     0.336     0.425    0.376    0.401     0.435    0.565    1.284
beta3.highhigh      0.379     0.301     0.312     0.530    0.396    0.418     0.475    0.622    1.326
beta4.highhigh      0.205     0.188     0.191     0.211    0.233    0.245     0.415    0.336    0.383
beta5.highhigh      0.451     0.387     0.415     0.595    0.496    0.525     0.698    0.740    1.396
