# Supplementary material for: Simulating Data From Marginal Structural Models for a Survival Time Outcome
Source: Biom J. 2024 Nov 23;66(8):e70010. doi: 10.1002/bimj.70010 (PMC11585228; doi:10.1002/bimj.70010)
Supplement: Supplementary file 1 — Supporting Information [file BIMJ-66-e70010-s002.zip › simulatingMSM_Rcode/simulationstudy/results_fewsimulations/Table1.txt]

               naive.1000 IPTW.1000 naive.500 IPTW.500 naive.250 IPTW.250
beta1.lowlow        0.026     0.017     0.020    0.018     0.015   -0.033
beta2.lowlow       -0.034    -0.052    -0.038   -0.055     0.042    0.078
beta3.lowlow        0.626     0.027     0.650   -0.004     0.526   -0.117
beta4.lowlow       -0.006     0.042    -0.062   -0.043    -0.023   -0.008
beta5.lowlow       -0.020    -0.011    -0.064    0.033    -0.063    0.000
beta1.highlow       0.028     0.016     0.012   -0.083     0.035    0.078
beta2.highlow      -0.016    -0.069    -0.155   -0.148     0.029    0.015
beta3.highlow       1.010     0.004     0.852   -0.203     1.159    0.145
beta4.highlow      -0.078     0.034    -0.050    0.059    -0.103   -0.094
beta5.highlow      -0.026     0.056     0.047    0.149    -0.090    0.034
beta1.lowhigh       0.012    -0.024     0.076    0.049     0.103    0.060
beta2.lowhigh       0.042     0.028     0.097    0.092     0.184    0.128
beta3.lowhigh       0.922    -0.068     1.032    0.058     1.092    0.030
beta4.lowhigh      -0.010     0.047    -0.065   -0.009    -0.183   -0.115
beta5.lowhigh      -0.027     0.041    -0.137   -0.075    -0.309   -0.188
beta1.highhigh      0.048     0.043     0.088    0.055     0.049    0.042
beta2.highhigh     -0.021     0.022     0.016   -0.030     0.149    0.046
beta3.highhigh      1.774     0.051     1.856    0.207     1.895    0.062
beta4.highhigh     -0.139    -0.069    -0.215   -0.137    -0.150   -0.107
beta5.highhigh     -0.104    -0.001    -0.219   -0.125    -0.105    0.189
