# Supplementary material for: Simulating Data From Marginal Structural Models for a Survival Time Outcome
Source: Biom J. 2024 Nov 23;66(8):e70010. doi: 10.1002/bimj.70010 (PMC11585228; doi:10.1002/bimj.70010)
Supplement: Supplementary file 1 — Supporting Information [file BIMJ-66-e70010-s002.zip › simulatingMSM_Rcode/asymptoticstudy/results_previous/Table_A6_samplesize1e+05.txt]

     vs.5000.low vs.5000.med vs.5000.high vs.same.low vs.same.med vs.same.high
10          93.0        80.6          0.0        92.6        78.4          0.0
100         97.4        92.9         91.0        96.7        90.6         87.9
500         98.8        96.7         95.7        98.5        95.6         94.4
1000        99.1        97.5         96.8        98.9        96.7         95.9
5000       100.0       100.0        100.0        99.5        98.6         98.1
