# Supplementary material for: Simulating Data From Marginal Structural Models for a Survival Time Outcome
Source: Biom J. 2024 Nov 23;66(8):e70010. doi: 10.1002/bimj.70010 (PMC11585228; doi:10.1002/bimj.70010)
Supplement: Supplementary file 1 — Supporting Information [file BIMJ-66-e70010-s002.zip › simulatingMSM_Rcode/asymptoticstudy/results_previous/Table_A5_samplesize5000.txt]

     vs.5000.low vs.5000.med vs.5000.high vs.same.low vs.same.med vs.same.high
10          85.8        62.5         58.7        90.8        65.2         51.7
100         93.4        84.7         83.8        93.1        81.0         78.1
500         96.6        92.4         91.9        95.7        90.4         89.0
1000        97.5        94.7         94.2        96.8        93.3         92.7
5000       100.0       100.0        100.0        98.9        96.3         96.2
